# Supplementary material for: Effect of stemming on text similarity for Arabic language at sentence level
Source: PeerJ Comput Sci. 2021 May 14;7:e530. doi: 10.7717/peerj-cs.530 (PMC8156998; doi:10.7717/peerj-cs.530)
Supplement: Supplemental Information 2 [file peerj-cs-07-530-s002.py]

# -*- coding: utf-8 -*-
"""
Created on Thu Apr 25 16:45:09 2019

@author: Mohamamd Alhawarat
"""

import re
import pandas as pd
import numpy as np
import os, io, time
from sklearn import linear_model
from sklearn.ensemble import RandomForestRegressor, BaggingRegressor, AdaBoostRegressor, GradientBoostingRegressor
from sklearn.svm import SVR
from scipy.stats import pearsonr
from scipy.spatial import distance
from sklearn.neighbors import KNeighborsRegressor
from sklearn import preprocessing
from xgboost import XGBRegressor
from sklearn.feature_extraction.text import TfidfVectorizer
from sklearn.metrics.pairwise import cosine_similarity
from sklearn.ensemble import VotingRegressor

import warnings
warnings.filterwarnings("ignore")

SEM_EVAL_2017_DEV_SCR_AR = "../SemEval2017/STS_AR_Scr.txt"
SEM_EVAL_2017_TST_SCR_AR = "../SemEval2017/STS.gs.track1.ar-ar.txt"

DATA_SET_TRN_DIR = "../SemEval2017/SemEvalFiles/Trn/"
DATA_SET_TST_DIR = "../SemEval2017/SemEvalFiles/Tst/"

def keep_arb_let_only(text):
    return re.sub(r'[^\U00000621-\U0000063A+^\U00000641-\U0000064A]', " ", text)

def Process_Text(arr):
    l = len(arr)
    for i in range(0,l):
        arr[i,0] = keep_arb_let_only(arr[i,0])
        arr[i,1] = keep_arb_let_only(arr[i,1])
    return arr
  
def ComputeCmnWrdsScore(stm1,stm2):
    stm1_words = set(stm1.split())
    stm2_words = set(stm2.split())
    stm1_len = len(stm1_words)
    stm2_len = len(stm2_words)
    all_cmn_len = np.mean([stm1_len,stm2_len])
    cmn_len = len(stm1_words & stm2_words)
    cmn_wrds_score = cmn_len/(all_cmn_len)
    return cmn_wrds_score

def getNGrams(wordlist, n):
    return [wordlist[i:i+n] for i in range(len(wordlist)-(n-1))]

def ComputeCmnGrmsScore(stm1,stm2,grams=2):
    n_grams_stm1 = set(getNGrams(stm1,grams))
    n_grams_stm2 = set(getNGrams(stm2,grams))
    stm1_len = len(n_grams_stm1)
    stm2_len = len(n_grams_stm2)
    all_cmn_len = np.mean([stm1_len,stm2_len])
    cmn_len = len(n_grams_stm1 & n_grams_stm2)
    if (cmn_len!=0):
        cmn_wrds_score = cmn_len/all_cmn_len
    else:
        cmn_wrds_score = 0
    return cmn_wrds_score

def ComputeScore_TFIDF(i,j,tfidf_documents):
    stm1_tfidf = tfidf_documents[i]
    stm2_tfidf = tfidf_documents[j]
    cosine_sim = float(cosine_similarity(stm1_tfidf, stm2_tfidf))
    return cosine_sim


def jaccard_similarity_txt(stm1,stm2):
    if (not stm1 or not stm2):
      return 0
    list1 = stm1.split()
    list2 = stm2.split()
    
    intersection = len(list(set(list1).intersection(list2)))
    union = (len(list1) + len(list2)) - intersection
    return float(intersection) / union


def writedata(filename, x, y, xprecision=2, yprecision=2):
    with open(filename,'w') as f:
        for a, b in zip(x, y):
            print("%.*g\t%.*g" % (xprecision, a, yprecision, b), file=f)

def ComputeScores(arr,tfidf_documents):
    score_list_cmn = []
    score_list_2grm = []
    score_list_2grm_ecnu = []
    score_list_3grm = []
    score_list_4grm = []
    score_list_5grm = []
    score_list_jacc = []
    score_list_tfidf = []
   
    arr_len = len(arr)
    for i in range (0, arr_len):
        stm1 = arr[i,0]
        stm2 = arr[i,1]
        j = i+arr_len

        score_list_cmn.append(ComputeCmnWrdsScore(stm1,stm2))
        score_list_2grm.append(ComputeCmnGrmsScore(stm1,stm2,2))
        score_list_2grm_ecnu.append(ComputeCmnGrmsScore_ECNU(stm1,stm2,2))        
        score_list_3grm.append(ComputeCmnGrmsScore(stm1,stm2,3))
        score_list_4grm.append(ComputeCmnGrmsScore(stm1,stm2,4))
        score_list_5grm.append(ComputeCmnGrmsScore(stm1,stm2,5))
        score_list_jacc.append(jaccard_similarity_txt(stm1,stm2))
        score_list_tfidf.append(ComputeScore_TFIDF(i,j,tfidf_documents))
       
         
    scr_cmn_nrm = preprocessing.normalize([np.array(score_list_cmn)])
    scr_grm2_nrm = preprocessing.normalize([np.array(score_list_2grm)])
    scr_grm3_nrm = preprocessing.normalize([np.array(score_list_3grm)])
    scr_grm4_nrm = preprocessing.normalize([np.array(score_list_4grm)])
    scr_grm5_nrm = preprocessing.normalize([np.array(score_list_5grm)])
    scr_jacc_nrm = preprocessing.normalize([np.array(score_list_jacc)])
    scr_tfidf_nrm = preprocessing.normalize([np.array(score_list_tfidf)])
    
    score_arr = np.transpose(np.concatenate([scr_grm2_nrm,scr_tfidf_nrm]))    
    return score_arr

SEM_EVAL_2017_TRAD_ML_Tst_Var_Fast = '../Results/SEM_EVAL_2017_TRAD_ML_Tst_Var_String_Grms2Cosine.csv'

def Load_DataSet(fname_path_trn,fname_path_tst):
    ar_data = pd.read_csv(fname_path_trn, sep='\t',encoding='UTF8', header=None, keep_default_na=False)
    arr = ar_data.to_numpy()
    arr = Process_Text(arr)
    texts1_dev = list(arr[:,0])  
    texts2_dev = list(arr[:,1])    
    texts_dev = texts1_dev + texts2_dev
    tfidf_trn_txt = Comp_TFIDF(texts_dev)
    Train_X = ComputeScores(arr,tfidf_trn_txt)#.reshape((-1, 1))
    
    ar_data = pd.read_csv(fname_path_tst, sep='\t',encoding='UTF8', header=None, keep_default_na=False)
    arr = ar_data.to_numpy()
    arr = Process_Text(arr)
    texts1_tst = list(arr[:,0])  
    texts2_tst = list(arr[:,1])    
    texts_tst = texts1_tst + texts2_tst
    tfidf_tst_txt = Comp_TFIDF(texts_tst)
    Test_X = ComputeScores(arr,tfidf_tst_txt)#.reshape((-1, 1))
    
    eval_df = pd.read_csv(SEM_EVAL_2017_DEV_SCR_AR, sep='\t',encoding='UTF8')
    Train_Y = np.array(eval_df['score'].values.tolist()).reshape((-1, 1))
    eval_df = pd.read_csv(SEM_EVAL_2017_TST_SCR_AR, sep='\t',encoding='UTF8')
    Test_Y = np.array(eval_df['score'].values.tolist()).reshape((-1, 1))

    return (Train_X,Train_Y,Test_X,Test_Y)

def Comp_TFIDF(orig_texts):
    vectorizer = TfidfVectorizer(max_df=.65, min_df=1, stop_words=None, use_idf=True, norm=None)
    transformed_documents = vectorizer.fit_transform(orig_texts)
    return transformed_documents

def load_vectors(fname):
    fin = io.open(fname, 'r', encoding='utf-8', newline='\n', errors='ignore')
    n, d = map(int, fin.readline().split())
    data = {}
    for line in fin:
        tokens = line.rstrip().split(' ')
        data[tokens[0]] = map(float, tokens[1:])
    return data
cart = RandomForestRegressor()

classifiers = [
    SVR(),
    linear_model.SGDRegressor(),
    linear_model.BayesianRidge()]
    #linear_model.LinearRegression()]
    # RandomForestRegressor(),
    # BaggingRegressor(base_estimator=cart, n_estimators=100),
    # KNeighborsRegressor(),
    # GradientBoostingRegressor(),
    # AdaBoostRegressor(),
    # XGBRegressor(verbosity=0)]

trn_st_time = time.time()
file_names_trn = sorted(os.listdir(DATA_SET_TRN_DIR))
file_names_tst = sorted(os.listdir(DATA_SET_TST_DIR))

mdl_names = []
for item in classifiers:
    mdl_names.append((str(item)).split('(')[0])
mdl_names.append('VotingRegressor')

res_shape = (len(file_names_trn),len(mdl_names))
results = np.zeros(res_shape)
        
for (fname_trn,fname_tst) in zip(file_names_trn,file_names_tst):
    fname_path_trn = os.path.join(DATA_SET_TRN_DIR, fname_trn)
    fname_path_tst = os.path.join(DATA_SET_TST_DIR, fname_tst)
    
    Train_X,Train_Y,Test_X,Test_Y = Load_DataSet(fname_path_trn,fname_path_tst)
    Train_Y_ENSM = np.ravel(Train_Y)
    
    print("\nTraining on %s Dataset" %fname_trn)
    for item in classifiers:
        clf = item
        mdl_name = (str(item)).split('(')[0]    
        clf.fit(Train_X, Train_Y)
        predictions_LR = clf.predict(Test_X).reshape((-1, 1))
        correlation, p_value = pearsonr(predictions_LR,Test_Y)
        print("PEARSON CORRELATION for %s Model is %.2f%%" %(mdl_name,correlation*100))
        results[file_names_trn.index(fname_trn),classifiers.index(item)] = correlation*100
    
    ensm_idx = len(results[0,:])-1 
    estimators = []
    model1 = linear_model.SGDRegressor()
    estimators.append(('SGDReg', model1))
    model2 = SVR()
    estimators.append(('SVR', model2))
    model3 = linear_model.BayesianRidge()
    estimators.append(('Bayesian', model3))
    ensemble = VotingRegressor(estimators)
    ensemble.fit(Train_X,Train_Y_ENSM)
    predictions_LR = ensemble.predict(Test_X).reshape((-1, 1))
    correlation, p_value = pearsonr(predictions_LR,Test_Y)
    print("PEARSON CORRELATION for Ensemble Model is %.2f%%" %(correlation*100))
    results[file_names_trn.index(fname_trn),ensm_idx] = correlation*100
    
df = pd.DataFrame(results, index=file_names_trn, columns=mdl_names)
df.to_csv(SEM_EVAL_2017_TRAD_ML_Tst_Var_Fast, index=True, header=True, sep=',')
trn_end_time = time.time()
print('\nTraining took %.2f minutes.' %((trn_end_time-trn_st_time)/60))
