# Supplementary material for: Effect of stemming on text similarity for Arabic language at sentence level
Source: PeerJ Comput Sci. 2021 May 14;7:e530. doi: 10.7717/peerj-cs.530 (PMC8156998; doi:10.7717/peerj-cs.530)
Supplement: Supplemental Information 3 [file peerj-cs-07-530-s003.py]

# -*- coding: utf-8 -*-
"""
Created on Thu Apr 25 16:45:09 2019

@author: Mohamamd Alhawarat
"""

import re
import pandas as pd
import numpy as np
import os, io, time
from sklearn import linear_model
from sklearn.ensemble import RandomForestRegressor, BaggingRegressor
from sklearn.ensemble import AdaBoostRegressor, GradientBoostingRegressor
from sklearn.svm import SVR
from scipy.stats import pearsonr, kendalltau
from scipy.spatial import distance
from sklearn.neighbors import KNeighborsRegressor
from sklearn import preprocessing
from xgboost import XGBRegressor
from gensim.models import FastText 
from sklearn.metrics.pairwise import cosine_similarity
from sklearn.ensemble import VotingRegressor
from sklearn.metrics.pairwise import manhattan_distances
import warnings
warnings.filterwarnings("ignore")

GLOVE_FILE = 'D:/ArabicVector/wiki.ar.bin' #From https://fasttext.cc/

SEM_EVAL_2017_DEV_SCR_AR = "../SemEval2017/STS_AR_Scr.txt"
SEM_EVAL_2017_TST_SCR_AR = "../SemEval2017/STS.gs.track1.ar-ar.txt"

DATA_SET_TRN_DIR = "../SemEval2017/SemEvalFiles/Trn/"
DATA_SET_TST_DIR = "../SemEval2017/SemEvalFiles/Tst/"

def keep_arb_let_only(text):
    return re.sub(r'[^\U00000621-\U0000063A+^\U00000641-\U0000064A]', " ", text)


def Process_Text(arr):
    l = len(arr)
    for i in range(0,l):
        arr[i,0] = keep_arb_let_only(arr[i,0])
        arr[i,1] = keep_arb_let_only(arr[i,1])
    return arr

def FindVectors(stmnt):
    lst_tokns = stmnt.split()
    embd_lst = [model[word] for word in lst_tokns ]
    
    return embd_lst

def ComputeAverage(vec_lst):
    arr_vec = np.array(vec_lst)
    avg_vec = np.mean(arr_vec, axis=0)
    return avg_vec

def ComputeFeatures(vec_lst):
    arr_vec = np.array(vec_lst)
    avg_vec = np.mean(arr_vec, axis=0)
    return avg_vec
    
def ComputeScore_cos(stm1,stm2):
    if (not stm1 or not stm2):
      return 0
    stm1_vec_lst = FindVectors(stm1)
    stm2_vec_lst = FindVectors(stm2)
    stm1_vec = ComputeAverage(stm1_vec_lst)
    stm2_vec = ComputeAverage(stm2_vec_lst)
    result = 1 - distance.cosine(stm1_vec, stm2_vec)
    return result

def ComputeScore_cor(stm1,stm2):
    if (not stm1 or not stm2):
      return 0
    stm1_vec_lst = FindVectors(stm1)
    stm2_vec_lst = FindVectors(stm2)
    stm1_vec = ComputeAverage(stm1_vec_lst)
    stm2_vec = ComputeAverage(stm2_vec_lst)
    result = distance.correlation(stm1_vec, stm2_vec)
    return result

def ComputeScore_prs(stm1,stm2):
    if (not stm1 or not stm2):
      return 0
    stm1_vec_lst = FindVectors(stm1)
    stm2_vec_lst = FindVectors(stm2)
    stm1_vec = ComputeMedian(stm1_vec_lst)
    stm2_vec = ComputeMedian(stm2_vec_lst)
    result = pearsonr(stm1_vec, stm2_vec)[0]
    return result


def ComputeScore_kdl(stm1,stm2):
    if (not stm1 or not stm2):
      return 0
    stm1_vec_lst = FindVectors(stm1)
    stm2_vec_lst = FindVectors(stm2)
    stm1_vec = ComputeMedian(stm1_vec_lst)
    stm2_vec = ComputeMedian(stm2_vec_lst)
    result = kendalltau(stm1_vec, stm2_vec)[0]
    return result

def ComputeScore_manhat(stm1,stm2):
    if (not stm1 or not stm2):
      return 0
    stm1_vec_lst = FindVectors(stm1)
    stm2_vec_lst = FindVectors(stm2)
    stm1_vec = ComputeAverage(stm1_vec_lst)
    stm2_vec = ComputeAverage(stm2_vec_lst)
    result = distance.cityblock(stm1_vec,stm2_vec)

    return result

def ComputeScore_euc(stm1,stm2):
    if (not stm1 or not stm2):
      return 0
    stm1_vec_lst = FindVectors(stm1)
    stm2_vec_lst = FindVectors(stm2)
    stm1_vec = ComputeAverage(stm1_vec_lst)
    stm2_vec = ComputeAverage(stm2_vec_lst)
    result = distance.euclidean(stm1_vec,stm2_vec)
    return result


def writedata(filename, x, y, xprecision=2, yprecision=2):
    with open(filename,'w') as f:
        for a, b in zip(x, y):
            print("%.*g\t%.*g" % (xprecision, a, yprecision, b), file=f)

def ComputeScores(arr):
    score_list_cos = []
    score_list_cor = []
    score_list_prs = []
    score_list_kdl = []
    score_list_manh = []
    score_list_euc = []

    arr_len = len(arr)
    for i in range (0, arr_len):
        stm1 = arr[i,0]
        stm2 = arr[i,1]
        
        score_list_cos.append(ComputeScore_cos(stm1,stm2))
        score_list_cor.append(ComputeScore_cor(stm1,stm2))
        score_list_prs.append(ComputeScore_prs(stm1,stm2))
        score_list_kdl.append(ComputeScore_kdl(stm1,stm2))
        score_list_manh.append(ComputeScore_manhat(stm1,stm2))
        score_list_euc.append(ComputeScore_euc(stm1,stm2))      
    
    scr_cos_nrm = preprocessing.normalize([np.array(score_list_cos)])
    scr_cor_nrm = preprocessing.normalize([np.array(score_list_cor)])
    scr_prs_nrm = preprocessing.normalize([np.array(score_list_prs)])
    scr_kdl_nrm = preprocessing.normalize([np.array(score_list_kdl)])
    scr_manh_nrm = preprocessing.normalize([np.array(score_list_manh)])
    scr_euc_nrm = preprocessing.normalize([np.array(score_list_euc)])
    
    score_arr = np.transpose(np.concatenate([scr_manh_nrm,scr_euc_nrm]))    
    return score_arr

SEM_EVAL_2017_TRAD_ML_Tst_Var_Fast = '../Results/SEM_EVAL_2017_TRAD_ML_Tst_Var_ALLDist.csv'

def Load_DataSet(fname_path_trn,fname_path_tst):
    ar_data = pd.read_csv(fname_path_trn, sep='\t',encoding='UTF8', header=None, keep_default_na=False)
    arr = ar_data.to_numpy()
    arr = Process_Text(arr)
    Train_X = ComputeScores(arr)#.reshape((-1, 1))
    
    ar_data = pd.read_csv(fname_path_tst, sep='\t',encoding='UTF8', header=None, keep_default_na=False)
    arr = ar_data.to_numpy()
    arr = Process_Text(arr)
    Test_X = ComputeScores(arr)#.reshape((-1, 1))
    
    eval_df = pd.read_csv(SEM_EVAL_2017_DEV_SCR_AR, sep='\t',encoding='UTF8')
    Train_Y = np.array(eval_df['score'].values.tolist()).reshape((-1, 1))
    eval_df = pd.read_csv(SEM_EVAL_2017_TST_SCR_AR, sep='\t',encoding='UTF8')
    Test_Y = np.array(eval_df['score'].values.tolist()).reshape((-1, 1))

    return (Train_X,Train_Y,Test_X,Test_Y)


def load_vectors(fname):
    fin = io.open(fname, 'r', encoding='utf-8', newline='\n', errors='ignore')
    n, d = map(int, fin.readline().split())
    data = {}
    for line in fin:
        tokens = line.rstrip().split(' ')
        data[tokens[0]] = map(float, tokens[1:])
    return data
cart = RandomForestRegressor()

classifiers = [
    SVR(),
    linear_model.SGDRegressor(),
    linear_model.BayesianRidge()]
    #linear_model.LinearRegression(),
    #RandomForestRegressor(),
    #BaggingRegressor(base_estimator=cart, n_estimators=100),
    #KNeighborsRegressor(),
    #AdaBoostRegressor(),
    #XGBRegressor(verbosity=0)]

load_st_time = time.time()
print('Loading Wrd2vec Model ....')
model = FastText.load_fasttext_format(GLOVE_FILE,encoding='UTF8')
load_end_time = time.time()
print('Loading Embeddings took %.2f minutes.' % ((load_end_time-load_st_time)/60))

trn_st_time = time.time()
file_names_trn = sorted(os.listdir(DATA_SET_TRN_DIR))
file_names_tst = sorted(os.listdir(DATA_SET_TST_DIR))

mdl_names = []
for item in classifiers:
    mdl_names.append((str(item)).split('(')[0])
mdl_names.append('VotingRegressor')

res_shape = (len(file_names_trn),len(mdl_names))
results = np.zeros(res_shape)
        
for (fname_trn,fname_tst) in zip(file_names_trn,file_names_tst):
    fname_path_trn = os.path.join(DATA_SET_TRN_DIR, fname_trn)
    fname_path_tst = os.path.join(DATA_SET_TST_DIR, fname_tst)
    
    Train_X,Train_Y,Test_X,Test_Y = Load_DataSet(fname_path_trn,fname_path_tst)
    Train_Y_ENSM = np.ravel(Train_Y)
    
    print("\nTraining on %s Dataset" %fname_trn)
    for item in classifiers:
        clf = item
        mdl_name = (str(item)).split('(')[0]    
        clf.fit(Train_X, Train_Y)
        predictions_LR = clf.predict(Test_X).reshape((-1, 1))
        correlation, p_value = pearsonr(predictions_LR,Test_Y)
        print("PEARSON CORRELATION for %s Model is %.2f%%" %(mdl_name,correlation*100))
        results[file_names_trn.index(fname_trn),classifiers.index(item)] = correlation*100
    
    ensm_idx = len(results[0,:])-1 
    estimators = []
    model1 = linear_model.SGDRegressor()
    estimators.append(('SGDReg', model1))
    model2 = SVR()
    estimators.append(('SVR', model2))
    model3 = linear_model.BayesianRidge()
    estimators.append(('Bayesian', model3))
    ensemble = VotingRegressor(estimators)
    ensemble.fit(Train_X,Train_Y_ENSM)
    predictions_LR = ensemble.predict(Test_X).reshape((-1, 1))
    correlation, p_value = pearsonr(predictions_LR,Test_Y)
    print("PEARSON CORRELATION for Ensemble Model is %.2f%%" %(correlation*100))
    results[file_names_trn.index(fname_trn),ensm_idx] = correlation*100
    
df = pd.DataFrame(results, index=file_names_trn, columns=mdl_names)
df.to_csv(SEM_EVAL_2017_TRAD_ML_Tst_Var_Fast, index=True, header=True, sep=',')
trn_end_time = time.time()
print('\nTraining took %.2f minutes.' %((trn_end_time-trn_st_time)/60))
