# Supplementary material for: Effect of stemming on text similarity for Arabic language at sentence level
Source: PeerJ Comput Sci. 2021 May 14;7:e530. doi: 10.7717/peerj-cs.530 (PMC8156998; doi:10.7717/peerj-cs.530)
Supplement: Supplemental Information 4 [file peerj-cs-07-530-s004.py]

# -*- coding: utf-8 -*-
"""
Created on Thu Apr 25 16:45:09 2019

@author: Mohamamd Alhawarat
"""

import re
import pandas as pd
import numpy as np
import os, io, time
from sklearn import linear_model
from sklearn.ensemble import RandomForestRegressor, BaggingRegressor
from sklearn.ensemble import AdaBoostRegressor, GradientBoostingRegressor
from sklearn.svm import SVR
from scipy.stats import pearsonr, kendalltau 
from scipy.spatial import distance
from sklearn.neighbors import KNeighborsRegressor
from sklearn import preprocessing
from xgboost import XGBRegressor
from sklearn.feature_extraction.text import TfidfVectorizer
from sklearn.metrics.pairwise import cosine_similarity, manhattan_distances
from sklearn.ensemble import VotingRegressor

import warnings
warnings.filterwarnings("ignore")

SEM_EVAL_2017_DEV_SCR_AR = "../SemEval2017/STS_AR_Scr.txt"
SEM_EVAL_2017_TST_SCR_AR = "../SemEval2017/STS.gs.track1.ar-ar.txt"

DATA_SET_TRN_DIR = "../SemEval2017/SemEvalFiles/Trn/Stemmed/"
DATA_SET_TST_DIR = "../SemEval2017/SemEvalFiles/Tst/Stemmed/"

def keep_arb_let_only(text):
    return re.sub(r'[^\U00000621-\U0000063A+^\U00000641-\U0000064A]', " ", text)

def Process_Text(arr):
    l = len(arr)
    for i in range(0,l):
        arr[i,0] = keep_arb_let_only(arr[i,0])
        arr[i,1] = keep_arb_let_only(arr[i,1])
    return arr
    
def ComputeScore_cos(i,j,tfidf_documents):
    stm1_tfidf = tfidf_documents[i]
    stm2_tfidf = tfidf_documents[j]
    result = float(cosine_similarity(stm1_tfidf, stm2_tfidf))
    return result

def ComputeScore_cor(i,j,tfidf_documents):
    stm1_tfidf = tfidf_documents[i].toarray().reshape(-1,1)
    stm2_tfidf = tfidf_documents[j].toarray().reshape(-1,1)
    result = distance.correlation(stm1_tfidf, stm2_tfidf)
    return result

def ComputeScore_prs(i,j,tfidf_documents):
    stm1_tfidf = tfidf_documents[i].toarray().reshape(-1,1)
    stm2_tfidf = tfidf_documents[j].toarray().reshape(-1,1)
    result = pearsonr(stm1_tfidf, stm2_tfidf)[0]
    return result

def ComputeScore_kdl(i,j,tfidf_documents):
    stm1_tfidf = tfidf_documents[i].toarray().reshape(-1,1)
    stm2_tfidf = tfidf_documents[j].toarray().reshape(-1,1)
    result = kendalltau(stm1_tfidf, stm2_tfidf)[0]
    return result

def ComputeScore_manhat(i,j,tfidf_documents):
    stm1_tfidf = tfidf_documents[i].toarray().reshape(-1,1)
    stm2_tfidf = tfidf_documents[j].toarray().reshape(-1,1)
    result = distance.cityblock(stm1_tfidf,stm2_tfidf)

    return result

def ComputeScore_euc(i,j,tfidf_documents):
    stm1_tfidf = tfidf_documents[i].toarray().reshape(-1,1)
    stm2_tfidf = tfidf_documents[j].toarray().reshape(-1,1)
    result = distance.euclidean(stm1_tfidf,stm2_tfidf)
    return result

def writedata(filename, x, y, xprecision=2, yprecision=2):
    with open(filename,'w') as f:
        for a, b in zip(x, y):
            print("%.*g\t%.*g" % (xprecision, a, yprecision, b), file=f)

def ComputeScores(arr,tfidf_documents):
    score_list_cos = []
    score_list_cor = []
    score_list_prs = []
    score_list_kdl = []
    score_list_manh = []
    score_list_euc = []

    arr_len = len(arr)
    #Compute the stem using the wrd2vec Model Algorithm
    for i in range (0, arr_len):
        j = i+arr_len
        
        score_list_cos.append(ComputeScore_cos(i,j,tfidf_documents))
        score_list_cor.append(ComputeScore_cor(i,j,tfidf_documents))
        score_list_prs.append(ComputeScore_prs(i,j,tfidf_documents))
        score_list_kdl.append(ComputeScore_kdl(i,j,tfidf_documents))
        score_list_manh.append(ComputeScore_manhat(i,j,tfidf_documents))
        score_list_euc.append(ComputeScore_euc(i,j,tfidf_documents))
        
    scr_cos_nrm = preprocessing.normalize([np.array(score_list_cos)])
    scr_cor_nrm = preprocessing.normalize([np.nan_to_num(np.array(score_list_cor).reshape(-1))])
    scr_prs_nrm = preprocessing.normalize([np.nan_to_num(np.array(score_list_prs).reshape(-1))])
    scr_kdl_nrm = preprocessing.normalize([np.nan_to_num(np.array(score_list_kdl).reshape(-1))])
    scr_manh_nrm = preprocessing.normalize([np.array(score_list_manh)])
    scr_euc_nrm = preprocessing.normalize([np.array(score_list_euc)])
    
    score_arr = np.transpose(np.concatenate([scr_manh_nrm,scr_euc_nrm]))
    return score_arr

SEM_EVAL_2017_TRAD_ML_Tst_Var_Fast = '../Results/SEM_EVAL_2017_TRAD_ML_Tst_Var_TFIDF_All_Distance.csv'

def Load_DataSet(fname_path_trn,fname_path_tst):
    ar_data = pd.read_csv(fname_path_trn, sep='\t',encoding='UTF8', header=None, keep_default_na=False)
    arr = ar_data.to_numpy()
    arr = Process_Text(arr)
    texts1_dev = list(arr[:,0])  
    texts2_dev = list(arr[:,1])    
    texts_dev = texts1_dev + texts2_dev
    tfidf_trn_txt = Comp_TFIDF(texts_dev)
    Train_X = ComputeScores(arr,tfidf_trn_txt)#.reshape((-1, 1))
    
    ar_data = pd.read_csv(fname_path_tst, sep='\t',encoding='UTF8', header=None, keep_default_na=False)
    arr = ar_data.to_numpy()
    arr = Process_Text(arr)
    texts1_tst = list(arr[:,0])  
    texts2_tst = list(arr[:,1])    
    texts_tst = texts1_tst + texts2_tst
    tfidf_tst_txt = Comp_TFIDF(texts_tst)
    Test_X = ComputeScores(arr,tfidf_tst_txt)#.reshape((-1, 1))
    
    eval_df = pd.read_csv(SEM_EVAL_2017_DEV_SCR_AR, sep='\t',encoding='UTF8')
    Train_Y = np.array(eval_df['score'].values.tolist()).reshape((-1, 1))
    eval_df = pd.read_csv(SEM_EVAL_2017_TST_SCR_AR, sep='\t',encoding='UTF8')
    Test_Y = np.array(eval_df['score'].values.tolist()).reshape((-1, 1))

    return (Train_X,Train_Y,Test_X,Test_Y)

def Comp_TFIDF(orig_texts):
    vectorizer = TfidfVectorizer(max_df=.65, min_df=1, stop_words=None, use_idf=True, norm=None)
    transformed_documents = vectorizer.fit_transform(orig_texts)
    return transformed_documents

cart = RandomForestRegressor()

classifiers = [
    SVR(),
    linear_model.SGDRegressor(),
    linear_model.BayesianRidge()]
    # linear_model.LinearRegression(),
    # RandomForestRegressor(),
    # BaggingRegressor(base_estimator=cart, n_estimators=100),
    # KNeighborsRegressor(),
    # AdaBoostRegressor(),
    # GradientBoostingRegressor(random_state=0),
    # XGBRegressor(verbosity=0)]


trn_st_time = time.time()
file_names_trn = sorted(os.listdir(DATA_SET_TRN_DIR))
file_names_tst = sorted(os.listdir(DATA_SET_TST_DIR))

mdl_names = []
for item in classifiers:
    mdl_names.append((str(item)).split('(')[0])
mdl_names.append('VotingRegressor')

res_shape = (len(file_names_trn),len(mdl_names))
results = np.zeros(res_shape)
        
for (fname_trn,fname_tst) in zip(file_names_trn,file_names_tst):
    fname_path_trn = os.path.join(DATA_SET_TRN_DIR, fname_trn)
    fname_path_tst = os.path.join(DATA_SET_TST_DIR, fname_tst)
    
    Train_X,Train_Y,Test_X,Test_Y = Load_DataSet(fname_path_trn,fname_path_tst)
    Train_Y_ENSM = np.ravel(Train_Y)
    
    print("\nTraining on %s Dataset" %fname_trn)
    for item in classifiers:
        clf = item
        mdl_name = (str(item)).split('(')[0]    
        clf.fit(Train_X, Train_Y) 
        predictions_LR = clf.predict(Test_X).reshape((-1, 1))
        correlation, p_value = pearsonr(predictions_LR,Test_Y)
        print("PEARSON CORRELATION for %s Model is %.2f%%" %(mdl_name,correlation*100))
        results[file_names_trn.index(fname_trn),classifiers.index(item)] = correlation*100
    
    ensm_idx = len(results[0,:])-1 
    estimators = []
    model1 = linear_model.SGDRegressor()
    estimators.append(('SGDReg', model1))
    model2 = SVR()
    estimators.append(('SVR', model2))
    model3 = linear_model.BayesianRidge()
    estimators.append(('Bayesian', model3))
    ensemble = VotingRegressor(estimators)
    ensemble.fit(Train_X,Train_Y_ENSM)
    predictions_LR = ensemble.predict(Test_X).reshape((-1, 1))
    correlation, p_value = pearsonr(predictions_LR,Test_Y)
    print("PEARSON CORRELATION for Ensemble Model is %.2f%%" %(correlation*100))
    results[file_names_trn.index(fname_trn),ensm_idx] = correlation*100
    
trn_end_time = time.time()
print('\nTraining took %.2f minutes.' %((trn_end_time-trn_st_time)/60))

df = pd.DataFrame(results, index=file_names_trn, columns=mdl_names)
df.to_csv(SEM_EVAL_2017_TRAD_ML_Tst_Var_Fast, index=True, header=True, sep=',')
